# Supplementary material for: Nanometer-Sized Boron Loaded Liposomes Containing Fe3O4 Magnetic Nanoparticles and Tributyl Borate and Anti-Albumin from Bovine Serum Antibody for Thermal Neutron Detection
Source: Materials (Basel). 2021 Jun 3;14(11):3040. doi: 10.3390/ma14113040 (PMC8199906; doi:10.3390/ma14113040)
Supplement: Supplementary file 1 [file materials-14-03040-s001.zip]

Archive with 1 entries (1 files):
- materials-1215512-supplementary.pdf
